# Supplementary material for: Raloxifene Prevents Skeletal Fragility in Adult Female Zucker Diabetic Sprague-Dawley Rats
Source: PLoS One. 2014 Sep 22;9(9):e108262. doi: 10.1371/journal.pone.0108262 (PMC4171519; doi:10.1371/journal.pone.0108262)
Supplement: Table S1 — Primary data. (XLSX) [file pone.0108262.s001.xlsx]

## Sheet: Sheet1
Table S1. Primary Data
Method-Site	Variable	Units	Rat 1	Rat 2	Rat 5	Rat 6	Rat 7	Rat 8	Rat 15	Rat 16	Rat 17	Rat 18	Rat 23	Rat 24	Rat 3	Rat 4	Rat 9	Rat 10	Rat 11	Rat 12	Rat 13	Rat 14	Rat 19	Rat 20	Rat 21	Rat 22
	Treatment		VEH	VEH	VEH	VEH	VEH	VEH	VEH	VEH	VEH	VEH	VEH	VEH	RAL	RAL	RAL	RAL	RAL	RAL	RAL	RAL	RAL	RAL	RAL	RAL
	BL body weight	g	342	369	401	355	347	361	333	335	320	329	368	323	355	338	333	342	330	340	350	341	335	372	318	356
	BL blood glucose	mg/dL	114	96	99	112	122	119	105	93	107	122	121	129	108	126	111	105	105	110	109	119	117	122	125	112
	BL blood HbA1c	%	4.73186	4.58453	4.51658	4.40379	4.3956	4.56954	.	4.44293	4.74026	.	4.46694	.	4.35356	4.80693	4.27807	4.13793	4.7619	4.91284	4.09139	.	4.83163	4.22902	4.33045	4.29487
	BL serum insulin	µg/L	0.212	0.53	.	0.403	1.072	1.068	.	0.359	0.168	0.194	0.523	0.106	0.5	.	.	0.832	.	0.477	.	0.784	.	0.22	0.245	.
	BL serum Ctx	ng/mL	.	11.187	.	15.54	9.68	.	.	20.762	15.576	.	.	.	.	.	.	14.48	.	.	.	15.102	.	.	11.743	12.552
	BL serum triglycerides	mg/dL	2.9	4.9	.	2.5	2.9	3.1	.	2.1	3	1.3	1.9	.	4.6	.	.	2.7	.	2.6	.	5.8	.	3.6	2.3	2
	Body weight	g	560	555	572	443	389	539	512	429	499	505	518	383	436	441	426	450	427	403	365	474	388	436	376	392
	Blood glucose	mg/dL	140	190	209	500	499	140	134	470	177	160	160	420	142	156	147	145	152	141	116	144	130	139	119	136
	Blood glucose AUC	AUC	1674	1814	1737	3777	4266	1843	1806	3988	1876	1832	1721	3897	1683	1703	1676	1825	1694	1660	1472	1764	1647	1621	1626	1554
	Blood HbA1c	%	4.914	4.64286	5.32915	10.163	9.70414	4.44444	4.79452	11.6632	4.82385	4.91803	4.70297	9.82433	4.38942	5.7732	4.55331	4.22886	4.54545	4.35038	4.42133	4.83221	4.83976	4.84496	4.81078	4.62611
	Serum insulin	µg/L	4.723	5.493	6.428	2.068	0.751	2.383	1.993	3.052	3.178	3.621	0.71	1.217	5.061	6.008	4.546	6.207	2.986	1.281	1.13	2.026	0.685	2.455	3.667	2.485
	Serum Ctx	ng/mL	17.487	14.688	46.833	31.031	27.563	13.807	16.077	42.326	6.525	4.604	36.74	38.769	55.137	50.789	21.524	27.251	16.387	14.632	31.035	16.1	10.946	6.56	15.759	20.15
	Serum triglycerides	mg/dL	4.05	7.52	4.71	7.59	8.17	11.1	4.6	9.08	4.39	5.43	4.03	6	3.46	2.76	5.43	3.59	5.3	5.4	3.81	8.63	4.68	3.05	3.29	3.08
	Days Diabetes-Free	days	84	84	84	28	21	84	84	7	84	84	84	28	84	84	84	84	84	84	84	84	84	84	84	84
	Diabetic at study end	YES/NO	No	No	No	Yes	Yes	No	No	Yes	No	No	No	Yes	No	No	No	No	No	No	No	No	No	No	No	No
DXA-TF	aBMD	g/cm2	0.2412	0.2418	0.2545	0.2226	0.2144	0.2545	0.2496	0.2207	0.2422	0.2522	0.2446	0.2434	0.2418	0.2527	0.2486	0.2504	0.25	0.2475	0.2502	0.2472	0.2391	0.2401	0.253	0.2455
DXA-TF	BMC	g	0.624	0.64	0.659	0.563	0.562	0.635	0.616	0.557	0.61	0.636	0.612	0.605	0.624	0.631	0.636	0.614	0.613	0.613	0.62	0.606	0.61	0.611	0.622	0.609
DXA-TF	Area	cm2	2.59	2.55	2.59	2.53	2.62	2.5	2.47	2.53	2.52	2.52	2.5	2.49	2.58	2.5	2.56	2.45	2.45	2.48	2.48	2.45	2.55	2.55	2.46	2.48
DXA-L4	aBMD	g/cm2	0.1232	0.1249	0.1298	0.1278	0.1195	0.1293	0.1438	0.1187	0.1261	0.1278	0.1248	0.129	0.1334	0.1336	0.1241	0.1335	0.1296	0.1242	0.1307	0.1262	0.1212	0.131	0.1224	0.1291
DXA-L4	BMC	g	0.022	0.022	0.028	0.024	0.024	0.024	0.031	0.023	0.03	0.024	0.024	0.025	0.027	0.029	0.024	0.024	0.03	0.022	0.023	0.025	0.02	0.024	0.023	0.03
pQCT-MF	Ct. vBMC	mg/mm	9.77	10.31	10.63	10	10.18	10.49	9.97	9.95	10.31	10	9.83	10.28	10.33	10.57	10.35	10.03	10.4	10.19	10.28	10.02	10.19	10.07	10	9.8
pQCT-MF	Ct. vBMD	mg/cm3	1469	1479.3	1470.2	1469.8	1459.4	1488	1480.9	1472.9	1464.3	1470.7	1462.6	1464.4	1479.6	1481.3	1465.1	1474.3	1472	1473.5	1477.9	1472.8	1478.8	1475.2	1475.5	1476.8
pQCT-MF	Ct.Ar	mm3	6.65	6.97	7.23	6.81	6.97	7.05	6.73	6.76	7.04	6.8	6.72	7.02	6.98	7.13	7.06	6.8	7.07	6.92	6.96	6.8	6.89	6.83	6.78	6.63
pQCT-MF	Ct.Th	mm	0.868	0.873	0.873	0.863	0.848	0.877	0.839	0.836	0.865	0.858	0.823	0.843	0.88	0.89	0.841	0.84	0.862	0.873	0.844	0.824	0.86	0.858	0.849	0.833
pQCT-MF	Peri.Circ.	mm	10.5	10.5	11.06	10.57	11.27	10.71	10.57	10.64	10.78	10.71	10.92	11.13	10.78	10.85	10.85	10.78	10.99	10.78	10.99	10.71	10.5	10.57	10.64	10.29
pQCT-MF	Endo. Circ.	mm	5.88	5.81	6.3	5.67	6.16	6.16	5.95	5.88	5.88	5.81	6.37	6.23	5.88	5.95	6.23	6.23	6.16	5.74	6.16	6.23	5.81	6.02	5.95	5.74
µCT - L4	BV/TV	%	39.2097	37.3343	40.1059	41.266	35.447	42.215	49.4806	35.4586	42.8607	38.4877	38.9693	45.0357	39.6736	47.2934	41.2705	44.205	44.0107	40.4276	39.1721	47.6095	37.5127	39.4102	37.1404	39.4804
µCT - L4	Tb.Th	mm	0.0959	0.10073	0.10276	0.09194	0.09831	0.10409	0.09974	0.09569	0.10259	0.10671	0.10176	0.1017	0.09491	0.09984	0.10356	0.10337	0.1033	0.10264	0.10448	0.10504	0.10174	0.10246	0.10324	0.09463
µCT - L4	Tb.Sp	mm	0.20411	0.22037	0.19987	0.17715	0.21697	0.1917	0.14661	0.21777	0.19263	0.21821	0.20025	0.17604	0.18941	0.15746	0.19753	0.1781	0.1847	0.2065	0.21264	0.16437	0.21965	0.2102	0.22596	0.18725
µCT - L4	Tb.N	#	4.08847	3.70639	3.90295	4.48834	3.60569	4.05572	4.96076	3.7056	4.1777	3.60689	3.8297	4.42832	4.18005	4.7368	3.98519	4.27659	4.2604	3.93865	3.74907	4.53255	3.68711	3.84656	3.59755	4.17219
µCT - L4	SMI	units	0.14215	0.50536	0.35399	0.04241	0.59156	0.29615	-0.47617	0.36593	0.01699	0.5046	0.44144	-0.10994	0.19126	-0.23803	0.24792	0.0892	0.01143	0.29161	0.31111	-0.29221	0.40486	0.36954	0.45692	0.35403
µCT - L4	Conn.Dn	#/mm3	103.453	86.6784	96.5015	125.347	74.4045	100.331	137.597	86.9149	96.1723	77.0274	79.9895	100.619	115.287	134.832	95.269	111.07	105.009	87.8921	68.0279	113.896	76.3062	97.8148	78.3026	120.851
µCT - DF	BV/TV	%	43.6094	47.9006	38.4254	26.0611	25.7191	46.7846	43.8613	22.8384	26.9204	51.0902	39.3657	37.1375	41.252	44.2499	36.1707	38.8786	45.6196	45.7863	37.7311	41.1163	40.5876	36.7641	42.4606	56.5497
µCT - DF	Tb.Th	mm	0.10992	0.11449	0.1099	0.08903	0.09078	0.12137	0.10699	0.08488	0.10135	0.12298	0.10959	0.10245	0.10367	0.11031	0.10126	0.10607	0.10823	0.10849	0.10906	0.11163	0.10986	0.09834	0.11162	0.14474
µCT - DF	Tb.Sp	mm	0.15839	0.14321	0.17814	0.20062	0.21961	0.15999	0.15815	0.22355	0.24204	0.15111	0.16896	0.17825	0.16049	0.16676	0.18534	0.17565	0.15047	0.14816	0.1901	0.18367	0.17475	0.16968	0.17475	0.16614
µCT - DF	Tb.N	#	3.96744	4.1838	3.49649	2.92729	2.8331	3.85461	4.09944	2.69072	2.65619	4.15419	3.59222	3.62482	3.97932	4.01142	3.57207	3.66522	4.21496	4.22046	3.45954	3.68321	3.69434	3.73861	3.80401	3.90691
µCT - DF	SMI	units	0.39944	0.17307	0.83266	1.48128	1.43048	0.22301	0.34442	1.5465	1.45495	-0.24524	0.82951	0.81879	0.55651	0.28876	0.85572	0.81409	0.21811	0.17694	0.82994	0.52257	0.64444	0.77417	0.46118	-1.48677
µCT - DF	Conn.Dn	#/mm3	137.93	164.705	114.295	110.208	113.254	123.022	150.97	103.136	80.9491	123.009	120.652	140.264	138.892	144.344	139.902	135.175	154.41	155.546	119.549	125.62	124.046	141.8	130.38	118.966
MT - L4	Ultimate Force	N	.	254.36	398.29	379.78	352.71	325.42	465.05	259.85	341.07	424.84	379.99	276.75	372.77	328.6	352.64	397.44	.	322.87	366.48	360.83	295.28	334.2	378.48	344.98
MT - L4	Stiffness	N/mm	.	1455.76	1865.84	1896.84	1896.51	1886.48	2028.88	1168.21	1171.79	2051.58	1711.61	939.962	1996.38	1354.85	1881.08	2036.28	.	1675.46	1909.48	1866.4	1757.79	1909.88	1868.81	1466.47
MT - L4	Energy to Ultimate Force	mJ	.	28.5181	50.2613	44.8645	38.6127	34.8506	62.3093	32.7763	52.9379	50.0732	47.2401	47.3148	41.1523	52.8833	38.0656	45.1701	.	36.6027	43.7909	38.3172	30.7163	32.701	46.13	46.1215
MT - L4	Ultimate Stress	MPa	.	2.04277	2.27847	2.40197	2.43204	2.1782	2.16164	2.11126	1.96859	2.80412	2.48815	1.5088	2.42309	1.56714	2.13429	2.42577	.	2.30885	2.36338	2.03796	2.36924	2.14982	2.70812	1.90264
MT - L4	Modulus	MPa	.	1111.38	1155.21	1250.94	1390.16	1399.47	1085.58	907.04	764.074	1437.91	1270.63	689.643	1316.13	779.969	1301.78	1379.24	.	1353.44	1418.77	1297.48	1501.71	1314.18	1432.12	869.313
MT - L4	Toughness	mJ/m3	.	1.76934	2.5216	2.40211	2.13195	2.1237	2.81279	1.99973	2.74553	2.83635	2.7843	2.59131	2.18139	2.54314	2.14494	2.50624	.	2.38657	2.61341	2.14773	1.99213	1.82036	2.84237	2.25401
MT - F	Ultimate Force	N	133.55	140.48	147.86	141.26	130.32	131.29	133.03	137.62	126.32	.	133.05	133.32	137.84	148.1	143.12	136.56	159.32	142.8	141.68	128.09	148.39	145.32	145.67	135.25
MT - F	Stiffness	N/mm	280.33	365.634	344.764	362.261	341.383	365.033	363.424	353.523	361.983	.	316.04	330.288	303.167	362.226	317.141	374.275	408.232	349.58	330.969	311.514	351.338	340.273	309.115	351.312
MT - F	Post-Yield Displacement	mm	0.124161	0.301451	0.264454	0.224571	0.216947	0.124825	0.21769	0.171074	0.0958217	.	0.342445	0.137334	0.23086	0.290055	0.283393	0.269264	0.301303	0.231676	0.250171	0.283247	0.335561	0.30737	0.275405	0.243587
MT - F	Energy to Failure	mJ	42.2258	55.4357	52.7272	51.9521	43.3182	31.1574	50.9013	42.0308	32.3037	.	57.3999	37.4153	52.1884	59.0728	58.6086	54.8302	63.7092	54.3343	56.1438	50.5798	66.741	65.4702	55.5591	51.5416
MT - F	Post-Yield Energy to Failure	mJ	15.8243	38.2144	34.6123	29.6268	25.3826	14.8656	28.6667	22.1244	11.8261	.	41.349	16.9444	30.0889	39.6089	38.0002	33.4525	43.2909	31.4752	34.0267	33.6059	46.7746	41.586	35.6972	31.1267
MT - F	Ultimate Stress	MPa	66.1572	63.5816	61.0995	66.8304	54.9176	59.2921	63.1239	63.405	56.7791	.	59.9984	59.8735	63.748	66.3868	58.0739	61.5695	71.9279	67.8743	63.1168	57.5688	68.6683	66.2835	68.2736	66.3491
MT - F	Modulus	MPa	2442.64	2855.04	2419.22	3004.83	2563.85	2739.1	3013.65	2883.72	2789.25	.	2523.25	2442.04	2380.89	2706.17	2316.36	2997.46	3052.88	2803.93	2535.64	2478.81	2813.94	2703.58	2523.69	2982.83
MT - F	Toughness	mJ/m3	1.1892	1.45431	1.28308	1.40189	1.02428	0.84687	1.38209	1.09374	0.847004	.	1.46198	1.02063	1.42134	1.58879	1.3212	1.39169	1.73641	1.53041	1.45437	1.28397	1.78445	1.71432	1.49488	1.46089
MT - F	Post-Yield Toughness	mJ/m3	0.445659	1.00252	0.84227	0.79946	0.600186	0.404051	0.77837	0.57573	0.31008	.	1.05316	0.462218	0.819467	1.0653	0.856632	0.849084	1.17991	0.886549	0.881437	0.853086	1.25061	1.08892	0.960472	0.882248
RPC - DF	Toughness	mJ/m3	0.694	1.115	0.358	0.142	0.501	0.472	0.823	0.198	.	0.444	0.862	0.169	5.622	1.393	0.362	3.234	2.207	.	0.632	.	6.227	1.465	0.756	2.138
RPC - DF	Ultimate Stress	MPa	27.477	24.391	15.111	12.357	23.342	13.189	22.026	6.344	.	15.257	26.626	12.252	31.155	28.174	17.983	31.943	30.903	.	30.349	.	39.202	15.465	22.864	27.558
RPC - DF	Energy to Ultimate Force	mJ	1.27412	2.11597	0.654481	0.138601	0.484055	0.991345	1.84834	0.175503	.	1.28586	1.73282	0.252478	10.2899	2.51036	0.519748	5.03369	4.93307	.	0.822865	.	8.79822	2.68295	1.17592	4.81619
RPC - DF	Ultimate Force	N	25.23	23.42	13.87	6.03	11.3	13.99	24.9	2.81	.	22.2	26.7	9.17	28.54	25.7	12.82	25.12	34.34	.	19.81	.	27.88	14.07	17.86	30.93
RPC - DF	Stiffness	N/mm	245.219	251.091	173.387	158.179	160.064	222.976	266.019	63.1682	.	277.427	239.404	189.176	272.543	252.729	221.586	300.749	249.519	.	281.835	.	312.83	162.2	193.682	243.294
RPC - DF	Modulus	MPa	468.689	503.383	330.575	575.362	608.382	363.677	416.499	268.103	.	331.762	390.336	446.133	529.574	500.095	565.701	682.66	392.952	.	759.907	.	785.173	322.7	425.227	383.684
Histo - L5	MAR	µm/day	1.18801	0.941488	1.37633	.	0.3	0.682286	0.861124	0.689592	0.762368	1.34911	1.06149	0.3	.	1.05882	0.990822	0.814714	0.675617	.	1.62714	0.815133	1.75029	1.1857	1.4251	0.943435
Histo - L5	MS/BS	%	10.0534	4.55573	5.82009	.	0.775549	0.625557	5.27175	2.02071	3.04714	2.49146	4.85572	0.420717	.	1.89497	6.95182	1.3966	2.06884	.	2.90839	2.81616	1.70981	8.1197	1.79533	3.60276
Histo - L5	BFR/BS	µm3/ µm2/yr	43.594	15.6554	29.2377	.	0.849226	1.55785	16.5696	5.08614	8.4791	12.2686	18.8132	0.460685	.	7.32348	25.1412	4.15308	5.10176	.	17.2731	8.37875	10.9232	35.1406	9.3386	12.4062
F = femur
TF = total femur
MF = midshaft femur
DF = distal femur
L4 = lumbar 4
L5 = lumbar 5
MT = mechanical testing
RPC = reduced platen compression
VEH = vehicle-treated
RAL = raloxifene-treated
BL = baseline
Other abbreviations: refer to main text and reference #14 for additional nomenclature descriptions (Dempster et al. JBMR, 2012)
